# Supplementary material for: The optimization and operation of multi-energy-coupled microgrids by the improved fireworks algorithm-shuffled frog-leaping algorithm
Source: PeerJ Comput Sci. 2024 Jul 18;10:e2139. doi: 10.7717/peerj-cs.2139 (PMC11323156; doi:10.7717/peerj-cs.2139)
Supplement: Supplemental Information 1 [file peerj-cs-10-2139-s001.xlsx]

## Sheet: Figure5(A)
Number of runs	PSO	Number of runs	FWA	Number of runs	IFWA-SFLA
0.91371	0.96078	0.91371	0.86275	0.91371	0.55556
4.11168	0.96078	2.74112	0.86928	3.95939	0.53595
7.46193	0.96732	3.95939	0.86275	7.30964	0.53595
10.0508	0.96732	5.17766	0.85621	9.44162	0.53595
11.5736	0.96732	6.09137	0.8366	11.5736	0.54248
12.7919	0.96732	7.00508	0.84967	13.5533	0.56863
14.3147	0.96732	7.91878	0.87582	15.3807	0.53595
15.8376	0.96732	8.83249	0.88235	17.9695	0.52941
20.2538	0.96732	9.89848	0.84967	19.7969	0.55556
23.4518	0.96732	11.8782	0.86928	21.7767	0.53595
30	0.96732	12.9442	0.81046	23.9086	0.55556
		14.1624	0.85621	26.0406	0.54902
		15.8376	0.8366	28.1726	0.54902
		16.9035	0.86275	28.934	0.56863
		17.9695	0.80392	29.6954	0.54248
		19.0355	0.85621
		20.2538	0.85621
		20.8629	0.84967
		22.3858	0.87582
		23.2995	0.86928
		24.0609	0.83007
		25.4315	0.8366
		27.5634	0.81046
		28.934	0.90196
		29.8477	0.85621

## Sheet: Figure5(B)
Iterations	PSO	Iterations	FWA	Iterations	GA-FWA	Iterations	IFWA-SFLA
49.1847	8.95425e+19	74.1896	8.75817e+19	74.2721	8.82353e+19	86.8159	8.75817e+19
655.163	8.88889e+19	364.346	8.56209e+19	414.356	8.16993e+19	275.467	8.16993e+19
1096.92	8.75817e+19	604.163	8.49673e+19	716.561	7.51634e+19	476.745	7.5817e+19
1425.2	8.75817e+19	818.726	8.43137e+19	1170.03	6.66667e+19	778.702	6.73203e+19
1626.81	8.43137e+19	1033.29	8.36601e+19	1610.8	5.75163e+19	1118.46	5.81699e+19
1929.84	8.43137e+19	1310.82	8.16993e+19	1976.22	5.1634e+19	1445.34	4.70588e+19
2207.53	8.36601e+19	1537.76	7.9085e+19	2303.67	4.5098e+19	1759.92	3.85621e+19
2500	8.36601e+19	1802.67	7.71242e+19	2500	4.11765e+19	2024	3.00654e+19
--	--	2156.12	7.64706e+19			2275.53	2.22222e+19
--	--	2500	7.64706e+19			2500	1.43791e+19

## Sheet: Figure6(A)
Number of runs	PSO	Number of runs	FWA	Number of runs	IFWA-SFLA
1.13793	-185.351	0.93103	-179.609	1	-186.785
2.27586	-186.441	2.68966	-183.217	5	-186.785
2.89655	-179.991	3.82759	-181.078	15	-186.785
3.93103	-158.837	4.86207	-185.754	20	-186.785
4.96552	-186.114	6.2069	-182.901	25	-186.785
5.89655	-186.126	6.93103	-177.169	30	-186.785
6.82759	-183.984	8.06897	-183.64
7.75862	-186.507	8.7931	-185.084
9	-186.163	10.0345	-184.381
9.93103	-176.846	11.2759	-186.19
10.9655	-186.186	13.2414	-182.985
14.7931	-186.232	13.9655	-176.895
15.931	-115.932	15	-174.755
16.7586	-185.897	16.2414	-185.891
17.7931	-186.627	17.4828	-182.318
21.6207	-186.314	18.5172	-181.613
22.5517	-186.683	19.8621	-176.248
23.5862	-181.315	20.7931	-183.075
25.0345	-185.996	21.931	-185.959
25.8621	-178.831	22.8621	-154.759
26.7931	-185.299	23.6897	-181.316
27.7241	-187.104	24.7241	-180.611
29.7931	-186.77	26.1724	-186.368
--	--	27.8276	-182.083
--	--	28.7586	-182.811
--	--	29.8966	-180.314

## Sheet: Figure6(B)
Iterations	PSO	Iterations	FWA	Iterations	IFWA-SFLA
1.21359	-63.5212	1.21359	-105.521	1.69903	-110.78
3.39806	-96.8095	2.18447	-107.288	2.42718	-153.667
22.8155	-97.1493	9.46602	-109.166	4.12621	-153.697
24.2718	-153.175	10.4369	-138.058	5.09709	-161.589
25.2427	-154.942	10.9223	-163.441	8.98058	-164.282
27.1845	-160.226	11.6505	-178.329	10.1942	-185.303
30.3398	-161.156	12.6214	-185.346	49.7573	-187.746
36.1651	-163.008	49.7573	-187.746
42.9612	-163.127	--	--
44.4175	-169.277	--	--
44.9029	-178.911	--	--
49.2718	-178.987	--	--

## Sheet: Figure7
Node number	Voltage stability index
1	0.0214
2	0.02329
3	0.02362
4	0.02039
5	0.02113
6	0.02344
7	0.02366
8	0.03872
9	0.02242
10	0.01532
11	0.01523
12	0.01493
13	0.01577
14	0.02299
15	0.01402
16	0.01403
17	0.01497
18	0.01457
19	0.02168
20	0.02357
21	0.01376
22	0.01419
23	0.01315
24	0.01442
25	0.01422
26	0.01402
27	0.01351
28	0.01487
29	0.01436
30	0.01427

## Sheet: Figure8
Node number	Active network loss	Static voltage	Before optimization	Multi-objective optimization
1	1	0.99875	0.99545	0.99922
2	0.98793	0.98982	0.98273	0.99266
3	0.9856	0.98654	0.97662	0.98938
4	0.98232	0.98563	0.96437	0.98847
5	0.97101	0.9781	0.96299	0.98236
6	0.96537	0.97718	0.94694	0.98285
7	0.96493	0.97816	0.93989	0.98288
8	0.96591	0.97819	0.93377	0.98291
9	0.96594	0.97964	0.92484	0.98436
10	0.96644	0.98014	0.9244	0.98533
11	0.96788	0.98206	0.92254	0.98678
12	0.97122	0.98587	0.92019	0.99012
13	0.97078	0.98826	0.91882	0.99298
14	0.97175	0.99065	0.91789	0.99537
15	0.97273	0.99256	0.91697	0.99636
16	0.9756	0.99401	0.91464	1.00063
17	0.97892	0.99641	0.91373	1.00066
18	0.99691	0.99644	0.99455	1.00164
19	0.99174	0.99317	0.9941	0.99931
20	0.99083	0.99083	0.99083	0.99745
21	0.98991	0.99085	0.98803	0.99652
22	0.98474	0.98616	0.97814	0.99136
23	0.97581	0.98053	0.97249	0.98619
24	0.97347	0.97725	0.96732	0.98243
25	0.97255	0.97775	0.95365	0.98153
26	0.97116	0.97589	0.94896	0.98155
27	0.96742	0.9745	0.94473	0.98158
28	0.96224	0.97264	0.93579	0.97736
29	0.95567	0.96984	0.93204	0.97739
30	0.95569	0.97081	0.93064	0.9779
