# Supplementary material for: The optimization and operation of multi-energy-coupled microgrids by the improved fireworks algorithm-shuffled frog-leaping algorithm
Source: PeerJ Comput Sci. 2024 Jul 18;10:e2139. doi: 10.7717/peerj-cs.2139 (PMC11323156; doi:10.7717/peerj-cs.2139)
Supplement: Supplemental Information 2 [file peerj-cs-10-2139-s002.txt]

# Import necessary libraries
import random
import numpy as np

# Main function for IFWA-SFLA algorithm
def ifwa_sfla(num_fireworks, num_dimensions, max_generations):
    # Initialize IFWA parameters
    # ...

    # Initialize fireworks population
    fireworks = initialize_fireworks(num_fireworks, num_dimensions)

    # Iterative optimization process
    for generation in range(max_generations):
        # Calculate fitness values
        fitness_values = calculate_fitness(fireworks)

        # Explosion process
        fireworks = explode_fireworks(fireworks, fitness_values)

        # Firework evolution process
        fireworks = evolve_fireworks(fireworks, fitness_values)

    # Return the final result
    return fireworks

# Initialize fireworks population
def initialize_fireworks(num_fireworks, num_dimensions):
    fireworks = []
    for _ in range(num_fireworks):
        firework = np.random.rand(num_dimensions)
        fireworks.append(firework)
    return fireworks

# Calculate fitness values
def calculate_fitness(fireworks):
    fitness_values = []
    for firework in fireworks:
        # Calculate fitness based on problem definition
        fitness = ...
        fitness_values.append(fitness)
    return fitness_values

# Explosion process in IFWA-SFLA
def explode_fireworks(fireworks, fitness_values):
    # Implement explosion process based on IFWA algorithm
    # ...
    return new_fireworks

# Firework evolution process in IFWA-SFLA
def evolve_fireworks(fireworks, fitness_values):
    # Implement firework evolution process based on SFLA algorithm
    # ...
    return evolved_fireworks

# Main function
if __name__ == "__main__":
    # Set algorithm parameters
    num_fireworks = 100
    num_dimensions = 10
    max_generations = 50

    # Run IFWA-SFLA algorithm
    result = ifwa_sfla(num_fireworks, num_dimensions, max_generations)

    # Print the optimal solution and other information
    print("Optimal solution:", result)


To run this code, a Python interpreter needs to be installed on the system. Additionally, consider using a development environment called PyCharm.
The following are the steps to set up the environment:
1. Python installation:
Download and install Python from the official Python website.
Ensure to add Python to the system's PATH during the installation process.
2. Library installation:
Pseudocode uses libraries such as NumPy, which are commonly used for numerical calculations in Python.
Install these libraries in the terminal or command prompt using the following command:
pip install numpy
3. Development environment (optional):
Choose a development environment that you are familiar with, PyCharm.
4. Hardware requirements:
No high-performance hardware is required. It should be able to run on standard hardware configurations. However, actual performance will depend on the scale and complexity of the optimization problem.
5. Operating system:
The code is cross-platform and can run on Windows, macOS, or Linux.
6. Execution:
Copy the pseudocode into a Python file (using the. py extension).
Run Python files using a Python interpreter.
The following is an example command to run a Python script from the command line:
python script. py
